# Supplementary material for: Quantitative trait loci mapping for canine hip dysplasia and its related traits in UK Labrador Retrievers
Source: BMC Genomics. 2014 Oct 1;15(1):833. doi: 10.1186/1471-2164-15-833 (PMC4190382; doi:10.1186/1471-2164-15-833)
Supplement: Supplementary file 1 — Additional file 1: Summary of chromosome-wide significant SNPs using a linear mixed model for canine hip dysplasia in UK Labrador Retriever: The table shows chromosome, significant SNPs, position (in base pairs according to CanFam 2.0), associated trait, minor allele and its frequency, Beta coefficient (minor allele substitution effect), P-value of the GWAS analysis and percentage of genetic variance explained by a region of 21 SNPs centred in the significant SNP. (XLSX 19 KB) [file 12864_2014_6512_MOESM1_ESM.xlsx]

## Sheet: Sheet1
CHR	SNP	Position	Trait	MA	MAF	Beta coef.	P-value	%VG
1	G8f60S185	10178963	NA right	G	0.17	0.36±0.08	6.97e-06	10.8±9.5
1	BICF2P1182394	12662133	NA right	A	0.131	0.40±0.09	6.93e-06	5.6±5.5
1	BICF2P219706	100106009	HS	G	0.019	8.45±1.68	1.74e-06	10.4±7.9
1	BICF2S2443186	100138261	HS	A	0.019	8.43±1.68	1.83e-06	11.2±8.6
1	BICF2P518419	102708113	HS	A	0.02	7.80±1.65	6.87e-06	18.1±14.2
1	BICF2P1285984	107719908	HS	G	0.018	8.66±0.05	1.15e-06	13.9±9.0
2	BICF2P624102	52165628	HS	G	0.029	5.96±1.33	5.44e-06	7.0±6.1
2	BICF2P1353550	52185391	HS	G	0.028	5.96±1.36	8.71e-06	6.7±5.8
4	BICF2P786069	14636627	NA left	A	0.007	1.71±0.36	7.51e-06	9.7±6.8
6	BICF2P1008950	47112247	SUB right	A	0.385	-0.21±0.05	1.22e-05	11.6±8.2
6	BICF2P1136612	59944539	SUB left	A	0.384	-0.20±0.04	3.12e-06	6.9±6.3
6	BICF2P1136612	59944539	SUB total	A	0.384	-0.36±0.07	1.28e-06	4.6±4.1
6	BICF2S2346224	61968631	SUB left	C	0.328	-0.20±0.05	8.15e-06	11.3±9.1
6	BICF2S2346224	61968631	Sub total	C	0.328	-0.39±0.07	9.5e-08	6.4±5.2
10	BICF2S23136899	4120842	NA right	C	0.284	-0.27±0.06	1.49e-05	13.2±11.6
11	BICF2S23756520	38262588	THS	G	0.033	0.33±0.07	6.91e-06	6.5±5.4
11	BICF2P29017	71009460	HS	G	0.043	5.67±1.18	9.52e-06	7.1±5.1
12	BICF2S23626955	54917707	CrAE left	A	0.01	0.56±0.14	7.28e-06	18.5±13.5
12	BICF2G630121162	60529545	CrAE left	G	0.266	0.13±0.03	9.74e-06	15.2±13.3
12	BICF2G630121162	60529545	NA total	G	0.266	0.49±0.11	1.05e-05	5.2±4.3
12	BICF2G630120878	61232542	CrAE left	G	0.458	-0.11±0.03	1.01e-05	20.7±17.9
12	BICF2G630120864	61247953	CrAE left	A	0.459	-0.11±0.03	1.06e-05	21.6±18.4
12	TIGRP2P169880_rs9123121	61882446	NA right	G	0.375	0.24±0.06	1.44e-05	4.4±5.0
12	BICF2P970324	64667598	CrAE left	G	0.463	-0.13±0.03	3.88e-07	16.5±13.9
12	BICF2P970324	64667598	CrAE total	G	0.463	-0.20±0.05	1.3e-05	6.4±5.7
12	BICF2G630118289	64693362	CrAE left	T	0.41	-0.13±0.03	4.27e-07	15.9±14.0
12	BICF2G630118289	64693362	CrAE total	T	0.41	-0.20±0.05	9.7e-06	6.2±5.7
13	BICF2S23141530	49220709	CrAE right	A	0.065	-0.24±0.05	8.15e-06	9.1±7.2
13	BICF2P431935	63118879	NA right	A	0.271	0.27±0.06	7e-06	7.1±6.4
13	BICF2P256243	63123731	NA right	A	0.271	0.27±0.06	7e-06	6.8±6.2
14	BICF2S23034397	63739098	NA left	G	0.106	0.39±0.10	1.15e-05	5.4±4.7
15	BICF2G630428481	50156560	NA right	G	0.229	-0.26±0.07	1.69e-05	7.5±6.7
15	BICF2S23613039	66564695	CrAE left	G	0.008	0.67±0.15	8.42e-06	7.7±5.8
15	BICF2S23613039	66564695	HS	G	0.008	11.96±2.40	6.83e-06	19.5±14.4
20	BICF2S23713156	12547025	SUB left	G	0.483	0.17±0.04	1.06e-05	1.7±3.0
20	BICF2P1412329	13616326	SUB left	A	0.371	-0.18±0.04	1.44e-05	2.2±3.8
20	BICF2P1010892	13660382	SUB left	A	0.464	0.17±0.04	1.26e-05	2.0±3.4
20	BICF2P149215	13856288	SUB left	G	0.491	-0.18±0.04	5.06e-06	2.6±3.6
20	BICF2S2365567	13875540	SUB left	G	0.494	-0.17±0.04	6.92e-06	3.9±4.7
20	BICF2S23334032	14101339	SUB left	G	0.402	-0.18±0.04	8.48e-06	3.4±3.9
20	BICF2P891536	14139369	SUB left	G	0.403	-0.17±0.04	1.47e-05	3.4±3.8
20	BICF2P934706	14184883	SUB left	A	0.401	-0.17±0.04	1.24e-05	3.5±4.0
20	BICF2P326530	14210747	SUB left	G	0.36	-0.18±0.04	8.33e-06	3.6±4.1
20	BICF2P1458163	14238014	SUB left	A	0.403	-0.17±0.04	1.31e-05	3.4±3.9
20	BICF2S24319896	15536562	SUB left	G	0.359	-0.18±0.04	8.41e-06	2.2±3.0
20	BICF2P438336	15700935	SUB left	G	0.305	-0.19±0.05	1.04e-05	2.2±3.0
21	BICF2G630649303	27906406	CrAE right	G	0.056	0.29±0.06	1.04e-06	18.3±13.4
21	BICF2G630649303	27906406	HS	G	0.056	4.71±0.99	4.97e-06	15.9±14.4
21	BICF2G630649303	27906406	NA right	G	0.056	0.70±0.15	1.52e-06	30.2±18.7
21	BICF2G630649303	27906406	NA total	G	0.056	1.15±0.26	6.94e-06	11.6±8.7
21	BICF2G630645910	30738780	CrAE right	G	0.28	0.12±0.03	1.46e-05	7.6±6.5
21	BICF2P329500	44288301	CrAEright	A	0.19	0.14±0.03	1.16e-05	10.4±7.5
22	BICF2G630329813	39566385	NA left	G	0.008	1.64±0.34	1.05e-06	6.3±5.0
22	BICF2S23335743	45491116	SUB right	A	0.425	0.20±0.04	1.02e-05	5.7±5.6
23	BICF2G630383397	20265292	HS	A	0.012	8.76±2.05	1.96e-06	3.3±4.1
23	BICF2S23633379	20757281	HS	G	0.021	6.23±1.53	7.18e-06	5.7±4.8
23	BICF2P1162741	20814929	HS	T	0.014	8.63±1.96	8.46e-07	6.6±5.4
23	BICF2P1286674	23104327	SUB total	A	0.284	0.35±0.08	1.28e-05	3.2±3.3
23	BICF2S22922601	24934745	SUB right	A	0.192	0.25±0.06	1.76e-05	3.9±5.3
23	BICF2P643442	46361717	NA left	G	0.012	1.20±0.28	5.65e-06	8.9±6.2
23	TIGRP2P307153_rs8883433	46371883	NA left	A	0.013	1.08±0.26	1.23e-05	7.5±5.4
23	BICF2P645223	54176288	NA total	A	0.298	-0.49±0.11	1.35e-05	4.4±3.8
24	BICF2P510635	33611337	THS	A	0.37	-0.13±0.03	1.17e-06	7.3±5.6
24	TIGRP2P316911_rs8636828	34722313	THS	G	0.403	-0.12±0.03	3.98e-06	5.1±3.9
24	TIGRP2P316921_rs8971639	34745395	THS	A	0.403	-0.12±0.03	1.2e-05	5.1±3.9
24	BICF2S2451446	35359797	THS	G	0.316	-0.12±0.03	8.9e-06	5.0±4.1
24	BICF2P538188	40606773	SUB right	A	0.306	-0.23±0.05	1.32e-06	9.7±7.0
24	BICF2P538188	40606773	SUB total	A	0.306	-0.38±0.09	1.65e-05	7.2±6.1
25	BICF2P1345556	42309109	NA left	A	0.318	0.27±0.06	1.73e-05	1.6±1.9
25	BICF2P215198	42344894	NA left	A	0.319	0.27±0.06	1.19e-05	1.8±2.0
26	BICF2G630798857	23204661	NA right	C	0.33	0.27±0.06	7.4e-06	6.6±6.6
26	BICF2P439190	23205689	NA right	A	0.292	0.27±0.06	9.8e-06	7.2±7.0
26	BICF2G630798809	23219238	NA right	A	0.319	0.26±0.06	2.35e-05	6.5±6.3
27	BICF2P1228527	13523085	SUB total	A	0.28	-0.35±0.08	1.27e-05	0.6±1.8
27	BICF2P997104	38042916	NA right	G	0.005	1.71±0.40	1.17e-05	10.1±8.3
27	BICF2P997104	38042916	NA total	G	0.005	3.24±0.73	6.89e-06	7.1±5.5
30	BICF2P616602	39702195	NA right	A	0.404	-0.27±0.06	3.64e-06	5.2±5.1
30	BICF2G630396597	39905583	NA right	G	0.437	-0.27±0.06	2.16e-06	4.9±5.0
31	BICF2S23028547	36285378	SUB right	G	0.162	0.24±0.06	7.78e-06	2.6±3.1
35	BICF2G630770029	8314770	SUB total	G	0.399	0.34±0.08	2.35e-05	1.7±2.6
36	TIGRP2P413971_rs8769297	26928674	SUB left	G	0.31	0.20±0.05	2.9e-05	4.2±4.2
36	TIGRP2P414145_rs8728186	27337611	SUB left	C	0.238	0.24±0.05	2.76e-06	9.3±6.8
36	TIGRP2P414193_rs8569094	27534644	SUB left	A	0.425	-0.17±0.04	2.63e-05	4.9±4.6
38	BICF2S23416437	25061011	CrAE left	A	0.095	0.20±0.05	1.86e-05	14.7±12.2
38	BICF2S23416437	25061011	CrAE total	A	0.095	0.37±0.08	2.94e-05	7.8±6.4
38	BICF2S23416437	25061011	NA right	A	0.095	0.48±0.10	2.89e-06	11.9±9.4
38	BICF2S23416437	25061011	NA total	A	0.095	0.85±0.18	2.79e-06	4.3±4.0
38	BICF2S23416437	25061011	SUB right	A	0.095	0.32±0.07	3.46e-05	4.5±4.8
38	BICF2S23416437	25061011	THS	A	0.095	0.21±0.04	8.28e-06	4.1±4.0
