# Supplementary material for: Quantitative trait loci mapping for canine hip dysplasia and its related traits in UK Labrador Retrievers
Source: BMC Genomics. 2014 Oct 1;15(1):833. doi: 10.1186/1471-2164-15-833 (PMC4190382; doi:10.1186/1471-2164-15-833)
Supplement: Supplementary file 4 — Additional file 4: Percentage of genetic variance explained per chromosome: The model considers a separate analysis of each chromosome including a complementary GRM accounting for the polygenic effect. (Note: equivalent to the blue bars in Additional file 5). Percentages are related to the total genetic variance explained by the genomic method (given in Table 2). The proportion of the genome accounted for by each chromosome (PG) is also given. (XLSX 14 KB) [file 12864_2014_6512_MOESM4_ESM.xlsx]

## Sheet: Sheet1
CHR	HS	THS	NA right	NA left	NA total	SUB right	SUB left	SUB total	CrAE right	CrAE left	PG
1	13.8 ± 8.8	9.6 ± 7.2	14.9 ± 12.1	8.4 ± 5.9	8.6 ± 6.6	15.1 ± 9.8	11 ± 9.3	12.3 ± 7.2	16.4 ± 10.6	46.2 ± 27.1	5.41893
2	0 ± 5	0 ± 4.8	3.9 ± 9.3	0 ± 4.2	0 ± 4.8	0 ± 6	0 ± 7.9	0 ± 4.6	3.5 ± 6.3	0 ± 10.3	3.81396
3	5.4 ± 6.3	5.1 ± 5.5	10.5 ± 10.1	10.6 ± 5.9	11.5 ± 6.8	0.6 ± 5.6	1.4 ± 6.8	2.3 ± 4.7	6 ± 6.6	4.6 ± 11.4	4.08577
4	0.4 ± 6.2	1.1 ± 5.9	4 ± 10.3	8.6 ± 6	8.1 ± 6.9	7.2 ± 6.8	13.2 ± 10.1	4.7 ± 5.3	2.6 ± 7	19.1 ± 16.4	3.94771
5	4.4 ± 6.5	4.4 ± 6.1	0.4 ± 8.2	2.9 ± 4.8	5 ± 5.9	0 ± 7.4	0 ± 7.1	0 ± 5.1	4.7 ± 7.6	3.7 ± 12.3	3.96497
6	0 ± 5	0 ± 4.2	0 ± 8.5	1.7 ± 4.1	0 ± 4.6	5.7 ± 6.9	6.4 ± 7.4	4.9 ± 5.2	0 ± 5.2	0 ± 9.6	3.47744
7	1.8 ± 5.2	6.4 ± 5.7	1.5 ± 7.1	5.2 ± 4.7	3.1 ± 4.6	12.6 ± 8.2	0 ± 5.4	4.3 ± 4.6	3 ± 6.1	5.1 ± 12.1	3.61981
8	1.4 ± 4.2	4.6 ± 4.6	1.3 ± 6.4	1.5 ± 3.4	1.3 ± 3.7	1.8 ± 4.7	7.9 ± 7.6	4.3 ± 4.4	4 ± 5.6	1.1 ± 8.9	3.33506
9	22.8 ± 10.1	14.6 ± 7.7	14.1 ± 10.3	7.8 ± 5.1	12 ± 6.8	11 ± 7.5	17.7 ± 10.2	16.1 ± 7.2	17.1 ± 9.9	20.7 ± 16.8	2.7785
10	0 ± 6.6	1.5 ± 4.6	3.9 ± 8	0 ± 3.7	0 ± 4.6	7.3 ± 7.1	0 ± 7	2 ± 4.4	0 ± 5.5	0 ± 11.3	3.12797
11	22.9 ± 10.3	5.2 ± 5.8	27.5 ± 14.4	8.1 ± 5.5	15.1 ± 7.6	10.3 ± 7.9	0 ± 5.9	5.3 ± 5.2	10.3 ± 8.6	0 ± 11.8	3.33937
12	4.1 ± 5.3	3.5 ± 4.8	6.3 ± 8.3	9.8 ± 5.7	7.8 ± 5.8	0.1 ± 4.9	6.9 ± 7.1	1.8 ± 3.8	1.7 ± 5.5	20 ± 17.3	3.2574
13	3.1 ± 5.2	0 ± 4.2	0 ± 8.4	3.6 ± 4.1	1.9 ± 4.4	0 ± 6.5	0 ± 6.5	0 ± 4.8	8.5 ± 7.7	0.7 ± 9.2	2.85616
14	0 ± 3.9	1 ± 3.6	0 ± 8.1	0 ± 3.3	0 ± 4.5	0 ± 4.8	13 ± 8.6	4.1 ± 4.2	0 ± 6	0 ± 11.6	2.75692
15	4 ± 5.3	3.9 ± 4.6	12.8 ± 10.2	0 ± 2.8	2.4 ± 3.9	4.6 ± 6	4.6 ± 7.5	4.2 ± 4.7	7.8 ± 6.8	0.1 ± 9.1	2.8993
16	0 ± 4.3	0 ± 4.6	0 ± 6	0 ± 3.4	0 ± 3.5	0 ± 4.9	4.4 ± 7.3	0.2 ± 3.5	0 ± 6.1	0 ± 10.7	2.70084
17	4.4 ± 6.3	0 ± 4.1	0.8 ± 7.4	2.7 ± 4.4	0.7 ± 4.4	0 ± 6.1	3.4 ± 6.6	0 ± 3.8	0 ± 5	3.6 ± 11	2.90362
18	6.1 ± 6.5	0 ± 4.2	5 ± 8.5	1 ± 3.4	3.3 ± 4.8	0.2 ± 5.1	0 ± 8	0 ± 4.4	0 ± 6.1	0 ± 11.6	2.5412
19	0.5 ± 4.1	0 ± 4	3.2 ± 6.9	5.1 ± 4.7	2.8 ± 4.3	0.6 ± 5.2	0 ± 5.7	0 ± 3.7	0.5 ± 4.3	0 ± 12.1	2.44629
20	0 ± 5	0 ± 3.9	2.1 ± 8.2	0.2 ± 3.4	0 ± 4.1	0.8 ± 4.5	0.8 ± 5.9	0.7 ± 3.9	1.3 ± 5.1	0.6 ± 10	2.64475
21	5.5 ± 6.3	14.8 ± 7.6	30.9 ± 15.2	4.3 ± 4.5	11.1 ± 6.8	13.8 ± 8.3	0 ± 6.4	5.3 ± 5.1	12.9 ± 8.2	19.9 ± 15	2.3298
22	5 ± 6.1	5.7 ± 6	0 ± 6.6	0 ± 3.6	0 ± 3.9	3.6 ± 5.9	5.2 ± 7.1	6.7 ± 5.5	9.6 ± 8.2	23.5 ± 17.8	2.7785
23	0 ± 5.7	0 ± 5.7	0 ± 8.5	0 ± 3.6	0 ± 4.8	0 ± 4.9	0 ± 7.3	0 ± 4.2	0 ± 5.2	0 ± 8.9	2.3902
24	4.4 ± 5.2	10.1 ± 6.4	6.3 ± 7.9	5.9 ± 4.7	8.1 ± 5.7	13.8 ± 8.7	19.2 ± 11.1	14.5 ± 7.3	7.4 ± 6.8	11.9 ± 12	2.19173
25	0 ± 3.7	3.1 ± 4.5	2.2 ± 7.1	1.7 ± 3.6	1.8 ± 4.2	8.1 ± 6.5	0 ± 5.4	4.3 ± 4.4	8.9 ± 7.1	1.9 ± 9.2	2.35568
26	4.9 ± 5.5	2 ± 3.9	4.1 ± 7.5	4.1 ± 3.8	3.4 ± 4.2	8.9 ± 6.8	2.1 ± 5.1	4.1 ± 4.2	0 ± 4.5	1.6 ± 7.8	1.81638
27	4.3 ± 6	0 ± 4.2	0 ± 7.1	3.8 ± 4.6	1 ± 4.2	1 ± 5.8	6.3 ± 7.9	4.8 ± 5.3	0 ± 6.4	0 ± 10	2.10976
28	0 ± 3.9	0 ± 4.3	0 ± 5	2.9 ± 3.9	0 ± 3.1	0.6 ± 3.8	0.2 ± 5.2	0.3 ± 3.2	0 ± 5.3	0 ± 8.9	1.90698
29	0.3 ± 4.1	2.6 ± 4.6	0 ± 6.8	0.4 ± 2.8	0 ± 3.5	0 ± 4.3	2.4 ± 6	0 ± 3.7	0 ± 4.9	0 ± 9.3	1.93287
30	1.3 ± 4.7	5.4 ± 5.6	0 ± 6.9	0.5 ± 2.8	0 ± 3.5	0 ± 4.8	6.3 ± 7.1	0 ± 3.5	9.4 ± 7.4	11.7 ± 12.4	1.86384
31	4.2 ± 5.4	4.8 ± 5.2	1.1 ± 6	1.1 ± 2.9	1.5 ± 3.5	0 ± 5.4	7.4 ± 7	5.7 ± 5.2	9 ± 7.3	8.9 ± 11.3	1.82501
32	5.7 ± 6.1	0 ± 3.3	0 ± 7.1	1 ± 3.4	0 ± 3.8	0 ± 4.5	0 ± 4.5	0 ± 3.1	1.5 ± 5.1	1.6 ± 8.8	1.79912
33	0 ± 5.7	0 ± 4.6	0 ± 10.9	11.2 ± 5.9	0.2 ± 4.4	0 ± 5.3	9.4 ± 8.3	0 ± 3.7	0 ± 6.7	0 ± 11.6	1.48417
34	1.8 ± 4.9	0.7 ± 3.9	1.4 ± 6.8	0 ± 3.3	0.2 ± 3.6	5.3 ± 6.1	0 ± 5	1.1 ± 3.4	2.8 ± 6	0 ± 9.1	1.94581
35	0 ± 4.5	0.1 ± 3.6	0 ± 7	0 ± 3.1	0 ± 3.8	0 ± 6.1	11.8 ± 8.6	2.9 ± 4.4	0 ± 5.5	0 ± 8.8	1.27276
36	2.5 ± 5.2	8.4 ± 6.1	3.8 ± 7.9	5.2 ± 4.5	5.9 ± 5.3	7.6 ± 6.5	1.4 ± 5.2	6.3 ± 4.8	1.5 ± 6.2	0 ± 10.5	1.45828
37	8.5 ± 6.8	5.9 ± 5.3	4.7 ± 7.4	2.6 ± 4.1	4.5 ± 5	0 ± 4.6	8 ± 7.8	5.2 ± 4.9	0.8 ± 4.8	6.5 ± 10.8	1.46259
38	0 ± 5.2	0.1 ± 4	0 ± 6.5	0 ± 3.3	0 ± 3.6	0 ± 5.6	0 ± 7.5	0 ± 4.9	0.9 ± 5.6	0 ± 10.2	1.16058
