# Supplementary material for: Quantitative trait loci mapping for canine hip dysplasia and its related traits in UK Labrador Retrievers
Source: BMC Genomics. 2014 Oct 1;15(1):833. doi: 10.1186/1471-2164-15-833 (PMC4190382; doi:10.1186/1471-2164-15-833)
Supplement: Supplementary file 7 — Additional file 7: Percentage of genetic variance explained for all significant SNPs. Contains the percentage of genetic variance explained by all significant SNPs (% VG SNPs) or by the regions of 20 SNPs centered at the significant SNPs (% VG Regions). (XLSX 11 KB) [file 12864_2014_6512_MOESM7_ESM.xlsx]

## Sheet: Sheet1
Trait	%VG SNPs	%VG Regions
HS	38.816 ± 18.238	35.669 ± 13.376
THS	18.327 ± 11.567	14.588 ± 7.239
NA right	54.656 ± 14.812	69.428 ± 21.095
NA left	22.04 ± 11.663	21.953 ± 7.962
NA total	30.297 ± 16.3	26.966 ± 10.129
SUB right	32.102 ± 15.678	41.5 ± 15.447
SUB left	19.419 ± 10.923	16.324 ± 9.398
SUB total	19.486 ± 10.855	16.998 ± 7.404
CrAE right	24.656 ± 16.851	24.827 ± 11.663
CrAE left	100 ± 43.896	95.343 ± 36.884
CrAE total	24.496 ± 15.968	37.242 ± 14.869
